# Supplementary material for: The Use of Robotic Technology in the Healthcare of People above the Age of 65—A Systematic Review
Source: Healthcare (Basel). 2023 Mar 21;11(6):904. doi: 10.3390/healthcare11060904 (PMC10048377; doi:10.3390/healthcare11060904)
Supplement: Supplementary file 1 [file healthcare-11-00904-s001.zip]

Archive with 1 entries (1 files):
- healthcare-2273704-supplementary.pdf
